# Supplementary material for: Spatial Owner-Dog Seroprevalence of Leptospira spp. Antibodies in Oceanic Islands and Costal Mainland of Southern Brazil
Source: Trop Med Infect Dis. 2023 Apr 18;8(4):229. doi: 10.3390/tropicalmed8040229 (PMC10141485; doi:10.3390/tropicalmed8040229)
Supplement: Supplementary file 1 [file tropicalmed-08-00229-s001.zip]

Archive with 1 entries (1 files):
- tropicalmed-2311605-supplementary.pdf
